# Supplementary material for: Enrichment of Root Endophytic Bacteria from Populus deltoides and Single-Cell-Genomics Analysis
Source: Appl Environ Microbiol. 2016 Aug 30;82(18):5698–708. doi: 10.1128/AEM.01285-16 (PMC5007785; doi:10.1128/AEM.01285-16)
Supplement: Supplemental material [file AEM.01285-16_zam999117410sd1.xlsx]

## Sheet: Table S1
	Marker Gene Name/Organism	Armatimonadetes bacterium CSP1_3	Armatimonadetes Chthonomonas calidirosea	Armatimonadetes Fimbriimonas ginsengisoli	Armatimonadetes SAG E2G8	Planctomycetes bacterium DG23	Planctomycetes Blastopirellula marina	Planctomycetes Gemmata sp. IIL30	Planctomycetes Isosphaera pallida	Planctomycetes Pirellula staleyi	Planctomycetes Rhodopirellula sallentina	Planctomycetes SAG E9H3	Planctomycetes SAG R9F7	Planctomycetes Singulisphaera acidiphila	Planctomycetes Zavarzinella formosa	Verrucomicrobia Akkermansia muciniphila	Verrucomicrobia Chthoniobacter flavus	Verrucomicrobia Methylacidiphilum infernorum	Verrucomicrobia Opitutus terrae	Verrucomicrobia Pedosphaera parvula	Verrucomicrobia Rubritalea marina	Verrucomicrobiae bacterium DG1235	Verrucomicrobium SAG E1D9	Verrucomicrobium sp. BvORR106	Verrucomicrobium spinosum
	Cytochrome c oxidase subunit I	No	Yes	Yes	Yes	No	Yes	Yes	Yes	Yes	Yes	No	Yes	Yes	No	No	Yes	Yes	Yes	Yes	Yes	Yes	No	Yes	Yes
	Molecular chaperone DnaK	No	No	No	No	Yes	Yes	Yes	Yes	Yes	Yes	Yes	Yes	Yes	Yes	Yes	Yes	Yes	Yes	Yes	Yes	Yes	Yes	Yes	Yes
	Ribosomal Protein L1	Yes	Yes	Yes	Yes	Yes	Yes	Yes	Yes	Yes	Yes	No	Yes	Yes	Yes	No	No	No	No	No	No	No	No	No	No
	Ribosomal Protein L3	No	No	No	No	Yes	Yes	Yes	Yes	Yes	Yes	No	Yes	Yes	Yes	Yes	Yes	Yes	Yes	Yes	Yes	Yes	Yes	Yes	Yes
	Ribosomal Protein L5	Yes	Yes	Yes	Yes	No	No	No	No	No	No	No	No	No	No	No	Yes	Yes	Yes	Yes	Yes	Yes	Yes	Yes	Yes
	Ribosomal Protein L6	Yes	Yes	Yes	Yes	No	Yes	Yes	Yes	Yes	No	No	Yes	Yes	Yes	Yes	Yes	Yes	Yes	Yes	Yes	Yes	Yes	Yes	Yes
	Ribosomal Protein L10	Yes	Yes	Yes	Yes	No	No	Yes	No	No	No	Yes	Yes	Yes	Yes	No	No	No	No	No	No	No	No	No	No
	Ribosomal Protein L11	Yes	Yes	Yes	Yes	Yes	Yes	Yes	Yes	Yes	Yes	Yes	Yes	Yes	Yes	No	No	No	No	No	No	No	No	No	No
	Ribosomal Protein L13	Yes	Yes	Yes	Yes	Yes	Yes	Yes	Yes	Yes	Yes	Yes	Yes	Yes	Yes	No	No	No	No	No	No	No	No	No	No
	Ribosomal Protein L15	Yes	Yes	Yes	Yes	Yes	Yes	Yes	Yes	Yes	Yes	Yes	Yes	Yes	Yes	Yes	Yes	Yes	Yes	Yes	Yes	Yes	Yes	Yes	Yes
	Ribosomal Protein L18	Yes	Yes	Yes	Yes	Yes	Yes	Yes	Yes	Yes	Yes	No	Yes	Yes	Yes	Yes	Yes	Yes	Yes	Yes	Yes	Yes	Yes	No	Yes
	Ribosomal Protein S2	No	No	No	No	Yes	Yes	Yes	Yes	Yes	Yes	Yes	No	Yes	Yes	Yes	Yes	Yes	Yes	Yes	Yes	Yes	Yes	Yes	No
	Ribosomal Protein S5	Yes	Yes	Yes	Yes	Yes	Yes	Yes	Yes	Yes	Yes	Yes	Yes	Yes	Yes	Yes	Yes	Yes	Yes	Yes	Yes	Yes	Yes	Yes	No
	Ribosomal Protein S7	No	No	No	No	Yes	Yes	Yes	Yes	Yes	No	Yes	No	Yes	Yes	Yes	Yes	Yes	Yes	Yes	Yes	Yes	Yes	Yes	No
	Ribosomal Protein S8	Yes	Yes	Yes	Yes	Yes	Yes	Yes	Yes	Yes	Yes	Yes	No	Yes	Yes	Yes	Yes	No	Yes	Yes	Yes	No	Yes	Yes	No
	Ribosomal Protein S9	Yes	Yes	Yes	Yes	Yes	Yes	Yes	Yes	Yes	Yes	Yes	Yes	Yes	Yes	No	No	No	No	No	No	No	No	No	No
	Ribosomal Protein S12	No	No	No	No	Yes	Yes	Yes	Yes	Yes	No	Yes	No	Yes	Yes	Yes	Yes	Yes	Yes	Yes	Yes	Yes	Yes	Yes	Yes
	Ribosomal Protein S15	Yes	Yes	Yes	Yes	Yes	Yes	Yes	Yes	Yes	No	Yes	No	Yes	Yes	No	No	No	No	No	No	No	No	No	No

## Sheet: Table S2
	SAGs_ID	Associated Lineage	Essential Score	tRNA Score	rRNA Score	Combined Quality Score
	E2G8	Armatimonadetes	0.64	0.1	1	0.64
	E1D9	Verrucomicrobia	0.54	0.3	0.3	0.36
	E9H3	Planctomycetes	0.64	0.9	0.9	0.71
	R9F7	Planctomycetes	0.68	1	0.5	0.62
